# Supplementary material for: Effect of Nutrition Education in NAFLD Patients Undergoing Simultaneous Hyperlipidemia Pharmacotherapy: A Randomized Controlled Trial
Source: Nutrients. 2021 Dec 13;13(12):4453. doi: 10.3390/nu13124453 (PMC8709046; doi:10.3390/nu13124453)
Supplement: Supplementary file 1 [file nutrients-13-04453-s001.zip]

Archive with 1 entries (1 files):
- nutrients-1499100-supplementary.pdf
